# Supplementary material for: Deciphering cell lineage specification of human lung adenocarcinoma with single-cell RNA sequencing
Source: Nat Commun. 2021 Nov 11;12:6500. doi: 10.1038/s41467-021-26770-2 (PMC8586023; doi:10.1038/s41467-021-26770-2)
Supplement: Supplementary file 3 — Supplementary Data File 1 [file 41467_2021_26770_MOESM3_ESM.xlsx]

## Sheet: Sheet1
Supplementary Data File 1. Clinical characteristics of the 25 LUAD patients included in this study
Sample ID	Patient ID	Sample Barcode	Sample type	Affected lobe	Histological Type	Kit
1	Patient 1	P1T	Tumor	Right middle	IA	V2
2	Patient 1	P1N	Normal	/	/	V2
3	Patient 2	P2T	Tumor	Left upper	MIA	V2
4	Patient 2	P2N	Normal	/	/	V2
5	Patient 3	P3T	Tumor	Right lower	IA	V2
6	Patient 3	P3N	Normal	/	/	V2
7	Patient 4	P4T	Tumor	Left upper	MIA	V2
8	Patient 4	P4N	Normal	/	/	V2
9	Patient 5	P5T1	Tumor	Right lower 1	AAH	V2
10	Patient 5	P5T2	Tumor	Right lower 2	MIA	V2
11	Patient 5	P5N	Normal	/	/	V2
12	Patient 6	P6T1	Tumor	Left lower	MIA	V2
13	Patient 6	P6T2	Tumor	Left upper 1	IA	V2
14	Patient 6	P6T3	Tumor	Left upper2	AAH	V2
15	Patient 6	P6N	Normal	/	/	V2
16	Patient 7	P7T1	Tumor	Right upper 1	AIS	V2
17	Patient 7	P7T2	Tumor	Right upper 2	MIA	V2
18	Patient 7	P7N	Normal	/	/	V2
19	Patient 8	P8T1	Numor	Left upper 1	IA	V2
20	Patient 8	P8T2	Tumor	Left upper 2	AIS	V2
21	Patient 8	P8N	Normal	/	/	V2
22	Patient9	P9T	Tumor	Right upper	AIS	V2
23	Patient 9	P9N	Normal	/	/	V2
24	Patient 10	P10T1	Tumor	Left upper 1	AIS	V2
25	Patient 10	P10T2	Tumor	Left upper 2	AAH	V2
26	Patient 10	P10N	Normal	/	/	V2
27	Patient 11	P11T	Tumor	Right upper	IA	V2
28	Patient 11	P11N	Normal	/	/	V2
29	Patient12	P12T	Tumor	Right upper	IA	V2
30	Patient 12	P12N	Normal	/	/	V2
31	Patient 13	P13T	Tumor	Left lower	IA	V2
32	Patient 13	P13N	Normal	/	/	V2
33	Patient 14	P14T	Tumor	Left lower	IA	V2
34	Patient 14	P14N	Normal	/	/	V2
35	Patient 15	P15T	Tumor	Right upper	IA	V2
36	Patient 15	P15N	Normal	/	/	V2
37	Patient16	P16T	Tumor	Left lower	IA	V2
38	Patient 17	P17T	Tumor	Left upper	IA	V2
39	Patient18	P18T	Tumor	Right upper	IA	V2
40	Patient19	P19T	Tumor	Left upper	IA	V2
41	Patient20	P20T	Tumor	Left lower	IA	V2
42	Patient21	P21T	Tumor	Right upper	IA	V2
43	Patient 22	P22T	Tumor	Right middle	MIA	V2
44	Patient 23	P23T1	Tumor	Right upper	MIA	V3
45	Patient 23	P23T2	Tumor	Right lower	MIA	V3
46	Patient 23	P23N	Normal	/	/	V3
47	Patient 24	P24T1	Tumor	Right upper	IA	V3
48	Patient 24	P24T2	Tumor	Right upper	IA	V3
49	Patient 24	P24N	Normal	/	/	V3
50	Patient 25	P25T1	Tumor	Right upper	AIS	V3
51	Patient 25	P25T2	Tumor	Right upper	MIA	V3
52	Patient 25	P25N	Normal	/	/	V3
