# Supplementary material for: Deciphering cell lineage specification of human lung adenocarcinoma with single-cell RNA sequencing
Source: Nat Commun. 2021 Nov 11;12:6500. doi: 10.1038/s41467-021-26770-2 (PMC8586023; doi:10.1038/s41467-021-26770-2)
Supplement: Supplementary file 7 — Supplementary Data File 5 [file 41467_2021_26770_MOESM7_ESM.xlsx]

## Sheet: Sheet1
Supplementary Data File 5. The number of each cell cluster from individual patient.
Order	Patient ID	Barcodes	AT1 cells	AT2 cells	AT2-like cells	Ciliated cells	Club cells	Basal cells	Endothelial cells	Fibroblasts	Erythrocytes	DC cells	Granulocytes	Macrophages	MAST cells	NK cells	T cells	B cells
1	Patient 1	P1T	6	13	131	80	22	1	0	1	3	359	42	1110	10	35	1139	7
2	Patient 1	P1N	26	100	264	534	306	2	11	93	8	104	148	1182	0	1641	35	37
3	Patient 2	P2T	0	7	0	2	2	0	0	0	0	15	3	12	10	119	434	45
4	Patient 2	P2N	5	6	0	3	2	0	3	3	3	5	10	13	0	187	48	9
5	Patient 3	P3T	2	0	811	3	0	0	3	6	1	29	20	123	5	5	484	1
6	Patient 3	P3N	0	3	3	0	3	0	2	0	0	65	373	796	3	193	1281	3
7	Patient 4	P4T	3	24	5	0	1	0	1	0	5	31	9	49	2	570	788	47
8	Patient 4	P4N	8	2	5	40	14	0	15	51	162	60	153	36	2	2031	833	5
9	Patient 5	P5T1	6	17	46	303	144	8	8	4	1	160	68	207	3	752	9	11
10	Patient 5	P5T2	0	774	8	51	11	1	1	3	4	20	2	458	8	9	687	9
11	Patient 5	P5N	44	23	1	15	3	1	3	5	154	65	219	101	0	1823	1019	117
12	Patient 6	P6T1	6	360	176	14	9	2	1	1	7	177	14	56	3	196	1412	67
13	Patient 6	P6T2	3	151	142	12	4	0	5	0	3	405	32	241	18	309	2247	354
14	Patient 6	P6T3	1	2	1	1	0	0	1	0	2	7	1	3	0	28	100	10
15	Patient 6	P6N	4	1	7	65	75	0	11	78	39	64	289	96	0	961	782	6
16	Patient 7	P7T1	3	99	138	0	2	0	781	121	4	539	55	234	200	49	1154	153
17	Patient 7	P7T2	1	56	38	2	0	0	155	24	1	103	68	81	121	212	1752	188
18	Patient 7	P7N	29	37	24	104	116	3	639	75	427	363	474	1731	25	2371	122	7
19	Patient 8	P8T1	3	61	313	1	0	0	226	56	3	274	52	528	43	303	2515	1147
20	Patient 8	P8T2	15	159	107	11	7	3	629	187	7	263	73	796	56	1016	955	188
21	Patient 8	P8N	76	11	12	209	36	3	108	343	204	127	332	730	11	2353	38	39
22	Patient9	P9T	1	26	1	6	2	1	0	0	0	3	0	9	1	13	35	1
23	Patient 9	P9N	182	290	23	656	541	80	590	94	111	180	422	748	8	3404	53	58
24	Patient 10	P10T1	3	444	193	8	8	0	343	147	5	469	101	2078	220	862	1990	116
25	Patient 10	P10T2	12	337	33	7	16	0	137	44	3	109	38	294	95	612	905	23
26	Patient 10	P10N	130	112	39	196	269	3	42	8	364	156	1317	249	7	3725	547	127
27	Patient 11	P11T	0	7	33	4	0	0	2	23	0	57	38	541	62	183	19	30
28	Patient 11	P11N	19	1075	14	13	47	0	8	29	0	2	0	686	152	4	0	11
29	Patient12	P12T	1	13	23	0	0	0	8	94	3	143	146	188	4	95	1331	115
30	Patient 12	P12N	42	61	11	27	26	2	50	66	14	69	553	45	0	1793	29	16
31	Patient 13	P13T	0	1	61	0	1	3	0	8	2	111	403	131	4	47	593	178
32	Patient 13	P13N	2	7	7	10	21	0	5	3	33	43	270	47	4	1389	41	52
33	Patient 14	P14T	0	5	526	3	21	3	0	6	0	29	38	768	19	9	14	4
34	Patient 14	P14N	1	68	123	51	167	215	62	512	0	14	10	1259	1	121	2	38
35	Patient 15	P15T	1	2	388	2	3	1	1	1	0	160	20	54	15	16	372	7
36	Patient 15	P15N	12	43	10	11	22	0	61	329	3	85	681	27	28	1381	1374	9
37	Patient16	P16T	2	1	17	5	1	0	1	0	0	346	90	230	5	86	1551	6
38	Patient 17	P17T	0	1	346	6	5	2	3	20	0	66	36	946	1	57	28	10
39	Patient18	P18T	0	15	1762	28	11	0	9	5	0	4	6	546	21	10	251	4
40	Patient19	P19T	0	4	5	3	1	0	0	0	0	6	1	0	0	28	88	2
41	Patient20	P20T	0	2	155	1	3	1	0	0	0	55	15	769	6	20	337	8
42	Patient21	P21T	0	0	87	35	33	5	0	1	0	39	13	19	1	50	2	0
43	Patient 22	P22T	0	0	8	1	0	0	0	0	0	17	2	5	0	60	221	12
