# Supplementary material for: Deciphering cell lineage specification of human lung adenocarcinoma with single-cell RNA sequencing
Source: Nat Commun. 2021 Nov 11;12:6500. doi: 10.1038/s41467-021-26770-2 (PMC8586023; doi:10.1038/s41467-021-26770-2)
Supplement: Supplementary file 8 — Supplementary Data File 6 [file 41467_2021_26770_MOESM8_ESM.xlsx]

## Sheet: cor_matrix_all
Supplementary Data File 6. Correlation coefficient between different cell types.
Cell types	AT1 cells	AT2 cells	AT2-like cells	Ciliated cells	Club cells	Basal cells	Endothelial cells	Fibroblasts	Erythrocytes	DC cells	Granulocytes	Macrophages	MAST cells	NK cells	T cells	B cells
AT1 cells	1	0.876773	0.844802	0.851448	0.811518	0.838932	0.811417	0.833522	0.781023	0.793781	0.794259	0.789672	0.803484	0.818118	0.809468	0.803666
AT2 cells	0.876773	1	0.924775	0.882675	0.824474	0.8571	0.817394	0.833371	0.797564	0.81386	0.812412	0.819228	0.817878	0.816654	0.818641	0.814051
AT2-like cells	0.844802	0.924775	1	0.89169	0.822806	0.857654	0.796095	0.811328	0.789381	0.795527	0.789348	0.804206	0.792254	0.799714	0.808005	0.796054
Ciliated cells	0.851448	0.882675	0.89169	1	0.921426	0.867173	0.802114	0.850715	0.785379	0.790971	0.796656	0.798153	0.792379	0.812315	0.804561	0.792939
Club cells	0.811518	0.824474	0.822806	0.921426	1	0.80319	0.759272	0.81419	0.729271	0.742188	0.749822	0.750237	0.749963	0.769907	0.758334	0.755122
Basal cells	0.838932	0.8571	0.857654	0.867173	0.80319	1	0.796738	0.794388	0.788937	0.770302	0.767587	0.768776	0.785418	0.781034	0.777209	0.774216
Endothelial cells	0.811417	0.817394	0.796095	0.802114	0.759272	0.796738	1	0.850106	0.859483	0.827909	0.825886	0.825092	0.832492	0.837091	0.825489	0.82399
Fibroblasts	0.833522	0.833371	0.811328	0.850715	0.81419	0.794388	0.850106	1	0.812748	0.905405	0.911888	0.908528	0.880188	0.928221	0.917789	0.888941
Erythrocytes	0.781023	0.797564	0.789381	0.785379	0.729271	0.788937	0.859483	0.812748	1	0.789608	0.790836	0.79512	0.797089	0.808467	0.782116	0.773584
DC cells	0.793781	0.81386	0.795527	0.790971	0.742188	0.770302	0.827909	0.905405	0.789608	1	0.943446	0.950234	0.880365	0.907686	0.923311	0.896595
Granulocytes	0.794259	0.812412	0.789348	0.796656	0.749822	0.767587	0.825886	0.911888	0.790836	0.943446	1	0.946317	0.875074	0.903286	0.906855	0.88041
Macrophages	0.789672	0.819228	0.804206	0.798153	0.750237	0.768776	0.825092	0.908528	0.79512	0.950234	0.946317	1	0.877206	0.891595	0.907485	0.878603
MAST cells	0.803484	0.817878	0.792254	0.792379	0.749963	0.785418	0.832492	0.880188	0.797089	0.880365	0.875074	0.877206	1	0.875292	0.87817	0.86755
NK cells	0.818118	0.816654	0.799714	0.812315	0.769907	0.781034	0.837091	0.928221	0.808467	0.907686	0.903286	0.891595	0.875292	1	0.954049	0.910945
T cells	0.809468	0.818641	0.808005	0.804561	0.758334	0.777209	0.825489	0.917789	0.782116	0.923311	0.906855	0.907485	0.87817	0.954049	1	0.923884
B cells	0.803666	0.814051	0.796054	0.792939	0.755122	0.774216	0.82399	0.888941	0.773584	0.896595	0.88041	0.878603	0.86755	0.910945	0.923884	1
