# Supplementary material for: Deciphering cell lineage specification of human lung adenocarcinoma with single-cell RNA sequencing
Source: Nat Commun. 2021 Nov 11;12:6500. doi: 10.1038/s41467-021-26770-2 (PMC8586023; doi:10.1038/s41467-021-26770-2)
Supplement: Supplementary file 9 — Supplementary Data File 7 [file 41467_2021_26770_MOESM9_ESM.xlsx]

## Sheet: cor_matrix_epithelial
Supplementary Data File 7. Correlation coefficient between epithelial cell types.
	AT1 cells	AT2 cells	AT2-like cells	Club cells	Ciliated cells	Basal cells
AT1 cells	1	0.876773	0.844802	0.851448	0.811518	0.838932
AT2 cells	0.876773	1	0.924775	0.882675	0.824474	0.8571
AT2-like cells	0.844802	0.924775	1	0.89169	0.822806	0.857654
Club cells	0.851448	0.882675	0.89169	1	0.921426	0.867173
Ciliated cells	0.811518	0.824474	0.822806	0.921426	1	0.80319
Basal cells	0.838932	0.8571	0.857654	0.867173	0.80319	1
