# Supplementary material for: Deciphering cell lineage specification of human lung adenocarcinoma with single-cell RNA sequencing
Source: Nat Commun. 2021 Nov 11;12:6500. doi: 10.1038/s41467-021-26770-2 (PMC8586023; doi:10.1038/s41467-021-26770-2)
Supplement: Supplementary file 10 — Supplementary Data File 8 [file 41467_2021_26770_MOESM10_ESM.xlsx]

## Sheet: Sheet1
Supplementary Data File 8. Single cell sequencing studies on lung cancer.
Studies	Tumor type	TNM stage	Histologic satge	Patients	Samples	Cell number	Cell subtypes (n)	Epithelial cell subclusters (n)	Epithelial cell marker genes	Platform	Major conclusion
Lambrechts et al. (2018)	LUAD, LUSC	IIB-IIB (LUAD)	IA	5 (discovery cohort, 2 LUAD) 3 (validation cohort, 1 LUAD)	8 tumor core 8 tumor middle 8 tumor edge 7 normal lung	52,698 (discovery cohort) 40,250 (validation cohort)	Endothelial cells (1,592) Fibroblasts (1,465) Lymphocytes (29,717) Myeloid cells (9,756) Alveolar and epithelial cells (1,924)	AT1 (310) AT2 (520) Club (136) Basal (68) Ciliated (164) respiratory epithelial (168) injured alveolar (205)	AT1 (AGER, CAV1) AT2 (SFTPA, SFTPC,PGC) Club (SCGB1A1, BPIFB1,TMEM45A, SCGB3A1) Basal (KRT17, KRT5,SYT8) Ciliated (CAPS, TPPP3) respiratory epithelial (EMP2, AGER, UPK3B) injured alveolar (MMP7, CXCL14)	10x Genomics	1. Tumor endothelial cells downregulate immune attraction pathways. 2. B cells are strongly enriched in the tumor and follicular B cells become exhausted in the tumor. 3. Macrophages show rheostatic phenotypes and become M2 polarised in tumors. 4. Higher T-cell cytotoxic activities are curtailed by high checkpoint expression. 5. Tumor core samples were more hypoxic than samples from the edge.
Guo et al. (2018)	LUAD, LUSC	I, III (LUAD)	IA	11 LUAD 3 LUSC	14 tumor 14 normal lung 14 peripheral blood	12346	T cells	/	/	Smart-Seq2	1. Two CD8+ T cell clusters preceding exhaustion, with both clusters predicting better prognosis in LUAD. 2. The “pre-exhausted” cells might provide alternative T cell subsets for immunotherapy targeting. 3. CD8+ exhausted, “pre-exhausted” T cells, and activated tumor Tregs, may serve as potential clinical biomarkers for LUAD patients.
Laughney et al. (2020)	LUAD	IA-IV	IA	14	8 tumor 4 normal 3 brain metastasis 1 bone metastasis 1 adrenal metastasis	40505	Epithelial cells Lymphocytes Myeloid cells	AT1 AT2 Club Ciliated Basal NE AEP	AT1 (HOPX, AGER, CAV1) AT2 (SFTPB, SFTPC, SFTPD, LAMP3) Club (SCGB1A1, SCGB3A1,SCGB3A2) Ciliated (FOXJ1, CETN2,TEKT1,CCDC78) Basal (APOE, EMP3, APOC1,CD44) NE (UCHL1, ASCL1, CALCA) AEP (TM4SF1, MUC5B)	10X Genomics	1. Metastases are enriched for key endoderm and transcription factors, SOX2 and SOX9, and recapitulate more primitive transcriptional programs spanning stem-like to regenerative pulmonary epithelial progenitor states. 2. SOX9 overexpression led to a reduction in NK cell-mediated cytolysis.
Kim et al. (2020)	LUAD	IA-IV	IA	44	15 tumor 11 normal lung 10 normal lymph node 7 lymph node metastases 5 pleural effusion 10 brain metastasis	208506	Epithelial cells (3,703) Malignant cells Endothelial cells (2,107) Fibroblasts (3,794) Lymphocytes (92,060) Myeloid cells (42,245)	AT1 (530) AT2 (2,020) Club (439) Ciliated (654)	AT1 (AGER) AT2 (SFTPC, LAMP3) Club (SCGB1A1) Ciliated (FOXJ1, RFX2)	10x Genomics	1. Tumor intrinsic signatures associated with LUAD progression. 2. Stromal cells orchestrate tissue remodeling and angiogenesis. 3. Suppressive immune microenvironment primed by myeloid cells. 4. Mo-Macs in LUAD influence T cell functionalities to balance immune activation and exhaustion.
Xing et al. (2021)	LUAD	0-IB	AIS, IA	16	16 tumor 6 normal lung (public data resource) 9 metastasis (public data resource)	118293	Epithelial cells (1,997) Endothelial cells (3,925) Fibroblasts (2,257) Lymphocytes (57,301) Myeloid cells (18,380)	AT1 (706) AT2 (1,137) Club (27) Ciliated (114) Basal (13)	AT1 (AGER, CAV1, EMP2) AT2 (SFTPA1, SFTPA2, SFTPC, PGC) Club (TSPAN8, BPIFB1, SCGB1A1) Ciliated (C1orf194, TMEM190, CAPS, TPPP3) Basal (KRT6A, KRT17, KRT5)	10X Genomics	1. Cytotoxic natural killer/T cells were dominant in the TME of subsolid nodules. 2. Malignant cells in subsolid nodules undergo a strong metabolic reprogram and immune stress. 3. In subsolid nodules, the subtype composition of endothelial cells was similar to that in mLUAD, while the subtype distribution of fibroblasts was more like that in nLung.
Our study	LUAD	0-IVA	AAH, AIS, MIA, IA	22 (discovery cohort) 3 (validation cohort)	34 tumor (3 AAH, 5 AIS, 9 MIA, 17 IA) 18 normal lung	140,556 (discovery cohort) 127,923 (validation cohort)	Epithelial cells (15,984) Endothelial cells (3,925) Fibroblasts (2,441) Lymphocytes (61,196) Myeloid cells (31,431)	AT1 (649) AT2 (4,420) AT2-like (6,097) Club (1,955) Ciliated (2,523) Basal (340)	AT1 (RTKN2, EMP2, AGER) AT2 (SFTPC, NAPSA, SFTPA, SFTPB, SFTPD) AT2-like ( NAPSA, SFTPB, WFDC2,MDK) Club (SCGB3A1, SCGB1A1, PIGR) Ciliated (CAPS, TPPP3, C9orf24) Basal (MIR205HG, S100A2,KRT15)	10x Genomics	1. Endothelial cells and fibroblasts supported a consistent phenotypic shift of stromal cells towards tissue remodeling and angiogenesis in LUAD progression. 2. Gene expression phenotype of lymphocytes confirmed the direction of tumor immunity towards immune suppression in LUAD evolution. 3. AT2 cells are the origin of human LUAD and undergo dedifferentiation to generate a stem-like state to init…
LUAD: lung adenocarcinoma; LUSC: lung squamous carcinoma; AT1: alveolar type 1; AT2: alveolar type 2; NE: neuroendocrine; AEP: alveolar epithelial progenitor; mLUAD: primary LUAD with lymph node metastasis; nLung: normal lung tissues
