# Supplementary material for: Deciphering cell lineage specification of human lung adenocarcinoma with single-cell RNA sequencing
Source: Nat Commun. 2021 Nov 11;12:6500. doi: 10.1038/s41467-021-26770-2 (PMC8586023; doi:10.1038/s41467-021-26770-2)
Supplement: Supplementary file 13 — Source Data File [file 41467_2021_26770_MOESM13_ESM.xlsx]

## Sheet: Fig. 2e
Lleft				Right
Stage	Sample	Average CNV Percentage Present in tumor cells		Stage	chro	Average CNV Percentage Present in tumor cells
AAH	P5T1	0.0036075		AAH	10p+	0
AAH	P6T1	0.0227273		AAH	10p-	0
AAH	P10T1	0.0432125		AAH	10q+	0
AIS	P7T1	0.0419064		AAH	10q-	0
AIS	P8T1	0.0730092		AAH	11p+	0.0529101
AIS	P9T	0.000647296		AAH	11p-	0
AIS	P10T2	0.0108998		AAH	11q+	0.103604
IA	P1T	0.0802906		AAH	11q-	0
IA	P3T	0.17643		AAH	12p+	0.0684685
IA	P6T3	0.131826		AAH	12p-	0
IA	P8T2	0.108866		AAH	12q+	0
IA	P11T	0.00383204		AAH	12q-	0
IA	P12T	0.120637		AAH	13p+	0
IA	P13T	0.112634		AAH	13p-	0
IA	P14T	0.0912885		AAH	13q+	0
IA	P15T	0.120966		AAH	13q-	0
MIA	P2T	0.0734266		AAH	14p+	0.0216216
MIA	P4T	0.197581		AAH	14p-	0
MIA	P5T2	0.0339456		AAH	14q+	0
MIA	P6T2	0.0402391		AAH	14q-	0
MIA	P7T2	0.0245406		AAH	15p+	0
				AAH	15p-	0
				AAH	15q+	0.0216216
				AAH	15q-	0
				AAH	16p+	0.0529101
				AAH	16p-	0
				AAH	16q+	0
				AAH	16q-	0
				AAH	17p+	0
				AAH	17p-	0.0216216
				AAH	17q+	0
				AAH	17q-	0
				AAH	18p+	0
				AAH	18p-	0
				AAH	18q+	0
				AAH	18q-	0
				AAH	19p+	0
				AAH	19p-	0
				AAH	19q+	0
				AAH	19q-	0.100901
				AAH	1p+	0
				AAH	1p-	0
				AAH	1q+	0.298198
				AAH	1q-	0
				AAH	20p+	0.128829
				AAH	20p-	0
				AAH	20q+	0
				AAH	20q-	0
				AAH	21p+	0
				AAH	21p-	0
				AAH	21q+	0
				AAH	21q-	0
				AAH	22p+	0
				AAH	22p-	0
				AAH	22q+	0
				AAH	22q-	0
				AAH	2p+	0.333333
				AAH	2p-	0
				AAH	2q+	0
				AAH	2q-	0
				AAH	3p+	0.0900901
				AAH	3p-	0
				AAH	3q+	0
				AAH	3q-	0
				AAH	4p+	0.401802
				AAH	4p-	0
				AAH	4q+	0
				AAH	4q-	0
				AAH	5p+	0
				AAH	5p-	0
				AAH	5q+	0
				AAH	5q-	0
				AAH	6p+	0
				AAH	6p-	0
				AAH	6q+	0
				AAH	6q-	0
				AAH	7p+	0
				AAH	7p-	0
				AAH	7q+	0
				AAH	7q-	0
				AAH	8p+	0.19009
				AAH	8p-	0
				AAH	8q+	0
				AAH	8q-	0.063964
				AAH	9p+	0
				AAH	9p-	0
				AAH	9q+	0
				AAH	9q-	0.0900901
				AIS	10p+	0
				AIS	10p-	0.0882605
				AIS	10q+	0
				AIS	10q-	0
				AIS	11p+	0.0011836
				AIS	11p-	0
				AIS	11q+	0
				AIS	11q-	0
				AIS	12p+	0.161392
				AIS	12p-	0.0209204
				AIS	12q+	0
				AIS	12q-	0.000392465
				AIS	13p+	0.0153061
				AIS	13p-	0
				AIS	13q+	0
				AIS	13q-	0.0949248
				AIS	14p+	0.159774
				AIS	14p-	0
				AIS	14q+	0.0777954
				AIS	14q-	0
				AIS	15p+	0.0723684
				AIS	15p-	0
				AIS	15q+	0.0404769
				AIS	15q-	0
				AIS	16p+	0.00400315
				AIS	16p-	0.00469925
				AIS	16q+	0
				AIS	16q-	0
				AIS	17p+	0.384769
				AIS	17p-	0.226355
				AIS	17q+	0.000791139
				AIS	17q-	0
				AIS	18p+	0.000392465
				AIS	18p-	0.149789
				AIS	18q+	0
				AIS	18q-	0
				AIS	19p+	0.0150376
				AIS	19p-	0.0280931
				AIS	19q+	0
				AIS	19q-	0.0123945
				AIS	1p+	0.0440875
				AIS	1p-	0.00469925
				AIS	1q+	0.000392465
				AIS	1q-	0
				AIS	20p+	0.107294
				AIS	20p-	0
				AIS	20q+	0.0521978
				AIS	20q-	0
				AIS	21p+	0.0272556
				AIS	21p-	0
				AIS	21q+	0.0306122
				AIS	21q-	0.000791139
				AIS	22p+	0
				AIS	22p-	0
				AIS	22q+	0.0802797
				AIS	22q-	0
				AIS	2p+	0
				AIS	2p-	0
				AIS	2q+	0.0723684
				AIS	2q-	0
				AIS	3p+	0.0274262
				AIS	3p-	0.0671218
				AIS	3q+	0
				AIS	3q-	0
				AIS	4p+	0.0178571
				AIS	4p-	0.000791139
				AIS	4q+	0
				AIS	4q-	0
				AIS	5p+	0.0919129
				AIS	5p-	0.000392465
				AIS	5q+	0.00281955
				AIS	5q-	0
				AIS	6p+	0.0727908
				AIS	6p-	0.219229
				AIS	6q+	0
				AIS	6q-	0
				AIS	7p+	0.00469925
				AIS	7p-	0.000392465
				AIS	7q+	0
				AIS	7q-	0
				AIS	8p+	0.000392465
				AIS	8p-	0.0684544
				AIS	8q+	0.00549039
				AIS	8q-	0
				AIS	9p+	0.012787
				AIS	9p-	0.207707
				AIS	9q+	0
				AIS	9q-	0.00281955
				MIA	10p+	0
				MIA	10p-	0.0249714
				MIA	10q+	0.0774194
				MIA	10q-	0
				MIA	11p+	0.107692
				MIA	11p-	0.109677
				MIA	11q+	0
				MIA	11q-	0
				MIA	12p+	0.00425532
				MIA	12p-	0.355683
				MIA	12q+	0
				MIA	12q-	0
				MIA	13p+	0
				MIA	13p-	0.187097
				MIA	13q+	0
				MIA	13q-	0.00425532
				MIA	14p+	0
				MIA	14p-	0.00425532
				MIA	14q+	0.185112
				MIA	14q-	0
				MIA	15p+	0
				MIA	15p-	0.0774194
				MIA	15q+	0
				MIA	15q-	0.107692
				MIA	16p+	0.191352
				MIA	16p-	0
				MIA	16q+	0.154839
				MIA	16q-	0.0322581
				MIA	17p+	0.0464671
				MIA	17p-	0.321139
				MIA	17q+	0.277419
				MIA	17q-	0
				MIA	18p+	0.00970149
				MIA	18p-	0.206246
				MIA	18q+	0
				MIA	18q-	0
				MIA	19p+	0.110638
				MIA	19p-	0.221625
				MIA	19q+	0
				MIA	19q-	0.0539671
				MIA	1p+	0.140787
				MIA	1p-	0
				MIA	1q+	0.115155
				MIA	1q-	0
				MIA	20p+	0.0475703
				MIA	20p-	0
				MIA	20q+	0
				MIA	20q-	0
				MIA	21p+	0.109677
				MIA	21p-	0
				MIA	21q+	0.184163
				MIA	21q-	0.00425532
				MIA	22p+	0.201842
				MIA	22p-	0
				MIA	22q+	0.111948
				MIA	22q-	0
				MIA	2p+	0.418206
				MIA	2p-	0.21737
				MIA	2q+	0
				MIA	2q-	0
				MIA	3p+	0.0385722
				MIA	3p-	0.185112
				MIA	3q+	0.171504
				MIA	3q-	0
				MIA	4p+	0.126355
				MIA	4p-	0.0816747
				MIA	4q+	0.0774194
				MIA	4q-	0
				MIA	5p+	0.343382
				MIA	5p-	0.00746269
				MIA	5q+	0.0191489
				MIA	5q-	0
				MIA	6p+	0.263048
				MIA	6p-	0.0542199
				MIA	6q+	0
				MIA	6q-	0
				MIA	7p+	0.145991
				MIA	7p-	0
				MIA	7q+	0
				MIA	7q-	0.187097
				MIA	8p+	0.187097
				MIA	8p-	0.144206
				MIA	8q+	0
				MIA	8q-	0.0485934
				MIA	9p+	0.00425532
				MIA	9p-	0
				MIA	9q+	0
				MIA	9q-	0
				IA	10p+	0.00156757
				IA	10p-	0.380845
				IA	10q+	0
				IA	10q-	0.11027
				IA	11p+	0.452114
				IA	11p-	0.047134
				IA	11q+	0.0108023
				IA	11q-	0.0690067
				IA	12p+	0.152343
				IA	12p-	0.302798
				IA	12q+	0.000896861
				IA	12q-	0
				IA	13p+	0.00927472
				IA	13p-	0.214647
				IA	13q+	0.00455151
				IA	13q-	0.306804
				IA	14p+	0.016934
				IA	14p-	0.0467964
				IA	14q+	0.0778202
				IA	14q-	0.198302
				IA	15p+	0.0124402
				IA	15p-	0.135502
				IA	15q+	0.159162
				IA	15q-	0
				IA	16p+	0.324911
				IA	16p-	0.0956292
				IA	16q+	0.00079721
				IA	16q-	0.0187349
				IA	17p+	0.305231
				IA	17p-	0.0838786
				IA	17q+	0.121471
				IA	17q-	0
				IA	18p+	0.00211583
				IA	18p-	0.465471
				IA	18q+	0.00594177
				IA	18q-	0
				IA	19p+	0.138589
				IA	19p-	0.37243
				IA	19q+	0.0439691
				IA	19q-	0.0593407
				IA	1p+	0.175143
				IA	1p-	0.0739626
				IA	1q+	0.0305637
				IA	1q-	0.0966421
				IA	20p+	0.0556307
				IA	20p-	0.149521
				IA	20q+	0
				IA	20q-	0.00920975
				IA	21p+	0.0555556
				IA	21p-	0.15063
				IA	21q+	0.0310257
				IA	21q-	0
				IA	22p+	0.0862699
				IA	22p-	0
				IA	22q+	0.144598
				IA	22q-	0.0404211
				IA	2p+	0.317924
				IA	2p-	0.0147327
				IA	2q+	0.000379219
				IA	2q-	0.0187349
				IA	3p+	0.1159
				IA	3p-	0.238856
				IA	3q+	0
				IA	3q-	0.0301499
				IA	4p+	0.0441886
				IA	4p-	0.191214
				IA	4q+	0
				IA	4q-	0.0159381
				IA	5p+	0.340083
				IA	5p-	0.064139
				IA	5q+	0.031041
				IA	5q-	0.0868114
				IA	6p+	0.326569
				IA	6p-	0.0848723
				IA	6q+	0.00409836
				IA	6q-	0.0559423
				IA	7p+	0.502516
				IA	7p-	0
				IA	7q+	0.102645
				IA	7q-	0
				IA	8p+	0.125132
				IA	8p-	0.285504
				IA	8q+	0.227454
				IA	8q-	0.0377037
				IA	9p+	0.0313654
				IA	9p-	0.111232
				IA	9q+	0.00447758
				IA	9q-	0

## Sheet: Fig. S4b
Barcodes	Stages	AT1 cells	AT2 cells	AT2-like cells	Ciliated cells	Club cells	Basal cells	Endothelial cells	Fibroblasts	Erythrocytes	DC cells	Granulocytes	Macrophages	MAST cells	NK cells	T cells	B cells
P1T	IA	6	13	131	80	22	1	0	1	3	359	42	1110	10	35	1139	7
P1N	Normal	26	100	264	534	306	2	11	93	8	104	148	1182	0	1641	35	37
P2T	MIA	0	7	0	2	2	0	0	0	0	15	3	12	10	119	434	45
P2N	Normal	5	6	0	3	2	0	3	3	3	5	10	13	0	187	48	9
P3T	IA	2	0	811	3	0	0	3	6	1	29	20	123	5	5	484	1
P3N	Normal	0	3	3	0	3	0	2	0	0	65	373	796	3	193	1281	3
P4T	MIA	3	24	5	0	1	0	1	0	5	31	9	49	2	570	788	47
P4N	Normal	8	2	5	40	14	0	15	51	162	60	153	36	2	2031	833	5
P5T1	AAH	6	17	46	303	144	8	8	4	1	160	68	207	3	752	9	11
P5T2	MIA	0	774	8	51	11	1	1	3	4	20	2	458	8	9	687	9
P5N	Normal	44	23	1	15	3	1	3	5	154	65	219	101	0	1823	1019	117
P6T1	MIA	6	360	176	14	9	2	1	1	7	177	14	56	3	196	1412	67
P6T2	IA	3	151	142	12	4	0	5	0	3	405	32	241	18	309	2247	354
P6T3	AAH	1	2	1	1	0	0	1	0	2	7	1	3	0	28	100	10
P6N	Normal	4	1	7	65	75	0	11	78	39	64	289	96	0	961	782	6
P7T1	AIS	3	99	138	0	2	0	781	121	4	539	55	234	200	49	1154	153
P7T2	MIA	1	56	38	2	0	0	155	24	1	103	68	81	121	212	1752	188
P7N	Normal	29	37	24	104	116	3	639	75	427	363	474	1731	25	2371	122	7
P8T1	IA	3	61	313	1	0	0	226	56	3	274	52	528	43	303	2515	1147
P8T2	AIS	15	159	107	11	7	3	629	187	7	263	73	796	56	1016	955	188
P8N	Normal	76	11	12	209	36	3	108	343	204	127	332	730	11	2353	38	39
P9T	AIS	1	26	1	6	2	1	0	0	0	3	0	9	1	13	35	1
P9N	Normal	182	290	23	656	541	80	590	94	111	180	422	748	8	3404	53	58
P10T1	AIS	3	444	193	8	8	0	343	147	5	469	101	2078	220	862	1990	116
P10T2	AAH	12	337	33	7	16	0	137	44	3	109	38	294	95	612	905	23
P10N	Normal	130	112	39	196	269	3	42	8	364	156	1317	249	7	3725	547	127
P11T	IA	0	7	33	4	0	0	2	23	0	57	38	541	62	183	19	30
P11N	Normal	19	1075	14	13	47	0	8	29	0	2	0	686	152	4	0	11
P12T	IA	1	13	23	0	0	0	8	94	3	143	146	188	4	95	1331	115
P12N	Normal	42	61	11	27	26	2	50	66	14	69	553	45	0	1793	29	16
P13T	IA	0	1	61	0	1	3	0	8	2	111	403	131	4	47	593	178
P13N	Normal	2	7	7	10	21	0	5	3	33	43	270	47	4	1389	41	52
P14T	IA	0	5	526	3	21	3	0	6	0	29	38	768	19	9	14	4
P14N	Normal	1	68	123	51	167	215	62	512	0	14	10	1259	1	121	2	38
P15T	IA	1	2	388	2	3	1	1	1	0	160	20	54	15	16	372	7
P15N	Normal	12	43	10	11	22	0	61	329	3	85	681	27	28	1381	1374	9
P16T	IA	2	1	17	5	1	0	1	0	0	346	90	230	5	86	1551	6
P17T	IA	0	1	346	6	5	2	3	20	0	66	36	946	1	57	28	10
P18T	IA	0	15	1762	28	11	0	9	5	0	4	6	546	21	10	251	4
P19T	IA	0	4	5	3	1	0	0	0	0	6	1	0	0	28	88	2
P20T	IA	0	2	155	1	3	1	0	0	0	55	15	769	6	20	337	8
P21T	IA	0	0	87	35	33	5	0	1	0	39	13	19	1	50	2	0
P22T	MIA	0	0	8	1	0	0	0	0	0	17	2	5	0	60	221	12

## Sheet: Fig. S4c
Cell Types	Normal	AAH	AIS	MIA	IA
B cells	534	44	458	368	1873
T cells	6204	1014	4134	5294	10971
NK cells	23377	1392	1940	1166	1253
MAST cells	241	98	477	144	214
Macrophages	7746	504	3117	661	6194
Granulocytes	5251	107	229	98	952
DC cells	1402	276	1274	363	2083
Fibroblasts	1689	48	16	17	15
Erythrocytes	1522	6	455	28	221
Endothelial cells	1610	146	1753	158	258
Basal cells	309	8	4	3	16
Club cells	1648	160	19	23	105
Ciliated cells	1934	311	25	70	183
AT2-like cells	543	80	439	235	4800
AT2 cells	1839	356	728	1221	276
AT1 cells	580	19	22	10	18

## Sheet: Fig. S4d
Stage	T cell	B cell	NK	Granulocyte	CD8+T	Treg	Alveolar Mac	Macrophage
Normal	35	37	1641	245	63	27	977	68
Normal	1281	3	193	365	exclude	exclude	287	188
Normal	833	5	2031	exclude	27	35	exclude	exclude
Normal	1019	117	1823	207	18	16	79	19
Normal	782	6	961	286	32	8	76	18
Normal	122	7	2371	498	174	49	1289	313
Normal	38	39	2353	278	49	19	625	61
Normal	53	58	3404	368	69	35	605	117
Normal	547	127	3725	exclude	75	26	exclude	exclude
Normal	0	11	4	399	exclude	exclude	14	23
Normal	29	16	1793	523	22	19	10	44
Normal	41	52	1389	exclude	26	9	exclude	exclude
Normal	2	38	121	864	exclude	exclude	97	256
Normal	1374	9	1381	661	49	24	10	13
AAH	9	11	752	96	13	115	129	77
AAH	905	23	612	58	24	177	228	52
AIS	1154	153	49	260	32	66	142	96
AIS	955	188	1016	91	58	85	605	171
AIS	1990	116	862	182	104	739	1623	344
MIA	434	45	119	exclude	15	125	exclude	exclude
MIA	788	47	570	exclude	10	263	exclude	exclude
MIA	687	9	9	96	23	213	125	96
MIA	1412	67	196	exclude	23	332	exclude	exclude
MIA	1752	188	212	exclude	21	453	exclude	exclude
IA	1139	7	35	114	83	409	629	401
IA	484	1	5	exclude	exclude	exclude	exclude	exclude
IA	2247	354	309	101	83	349	65	164
IA	2515	1147	303	26	144	52	101	589
IA	19	30	183	227	exclude	exclude	61	313
IA	1331	115	95	182	56	406	24	159
IA	593	178	47	379	37	42	38	105
IA	14	4	9	389	exclude	exclude	30	333
IA	372	7	16	exclude	exclude	exclude	exclude	exclude
IA	1551	6	86	92	46	419	5	199
IA	28	10	57	386	exclude	exclude	20	534
IA	251	4	10	121	exclude	exclude	91	185
IA	337	8	20	250	exclude	exclude	21	510

## Sheet: Fig. S8
Barcodes	AT2 cells	AT2_like_1 cells	AT2_like_2 cells	AT2_like_3 cells	AT2_like_4 cells	AT2_like_5 cells
P1T	16	6	11	85	14	5
P1N	87	214	12	7	66	17
P2T	6	0	0	1	0	0
P2N	6	0	1	0	0	0
P3T	23	0	46	731	6	6
P3N	3	0	1	2	0	0
P4T	22	0	5	0	1	0
P4N	2	7	0	0	7	0
P5T1	21	40	1	7	21	1
P5T2	721	0	37	1	24	3
P5N	21	1	0	0	12	0
P6T1	252	0	262	0	22	1
P6T2	70	0	185	11	16	10
P6T3	1	0	2	0	0	0
P6N	3	5	2	0	9	2
P7T1	87	0	119	14	15	3
P7T2	40	0	48	0	6	0
P7N	32	12	7	1	27	12
P8T1	73	0	246	15	32	8
P8T2	109	0	132	7	13	5
P8N	9	11	0	1	42	10
P9T	23	0	5	0	0	0
P9N	256	8	6	1	148	38
P10T1	349	0	227	3	38	20
P10T2	242	0	101	16	10	1
P10N	64	20	17	2	153	19
P11T	9	0	2	25	2	1
P11N	1064	0	6	0	6	2
P12T	11	0	9	14	2	0
P12N	58	0	13	1	7	0
P13T	32	0	22	4	1	2
P13N	6	2	4	1	2	0
P14T	27	0	6	469	1	7
P14N	77	0	161	6	0	10
P15T	37	0	300	46	6	2
P15N	41	0	9	0	3	2
P16T	0	2	8	6	1	0
P17T	1	0	1	192	138	10
P18T	45	0	42	1673	6	11
P19T	4	2	0	1	0	0
P20T	20	0	3	132	1	1
P21T	2	5	11	68	0	0
P22T	6	0	2	0	0	0

## Sheet: Fig. S11a
SFTPC
Stages	Relative quantification
Normal	0.8	1	1.2
AAH/AIS	0.6	0.3	0.8
IA	0.2	0.16	0.1
NKX2-1
Stages	Relative quantification
AAH/AIS	1.4	1	0.6
IA	0.3	0.21	0.4
SFTPA
Stages	Relative quantification
AAH/AIS	1.2	1	0.8
IA	0.1	0.19	0.1

## Sheet: Fig. S11b
MDK
Stages	Relative quantification
Normal	1.2	1	0.8
AAH/AIS	2.3	1.3	0.8
MIA	3.8	2.9	3.3
IA	6.2	4.9	6.8
TIMP1
Stages	Relative quantification
Normal	1.3	1	0.7
AAH/AIS	3.4	2.9	3.2
MIA	5.3	4.9	3.9
IA	7.2	6.3	9.2

## Sheet: Fig. S12a
Vimentin
Stages	Relative quantification
Normal	1.2	1	0.8
AAH/AIS	1.6	0.8	2.1
MIA	3.2	5.2	2.8
IA	7.8	6.4	5.8
E-cadherin
Stages	Relative quantification
Normal	0.9	1	1.1
AAH/AIS	0.8	1.2	0.9
MIA	0.5	0.4	0.6
IA	0.4	0.2	0.6
FoXM1
Stages	Relative quantification
Normal	1.3	1	0.7
AAH/AIS	1.2	0.8	1.9
MIA	1.2	1.6	1.3
IA	3.1	3.5	2.5

## Sheet: Fig. S12b
Ki67
Stages	Relative quantification
Normal	1.1	1	0.9
AAH/AIS	3.2	3.4	5.1
MIA	3.2	2.9	4.2
IA	4.2	3.1	3.2
Vimentin
Stages	Relative quantification
Normal	1.3	1	0.7
AAH/AIS	1.6	1.6	2.8
MIA	2.6	3.6	2.9
IA	4	4.5	5.8
VEGF
Stages	Relative quantification
Normal	1.1	1	0.9
AAH/AIS	1.9	3.2	2.3
MIA	5.2	4.8	6.3
IA	5.3	6.4	6.8

## Sheet: Fig. S12c
Lgr5
Stages	Relative quantification
Normal	1.3	1	0.7
AAH/AIS	1.8	2.6	3.2
MIA	3.2	2.3	2.9
IA	4.3	3.6	2.6
EPCAM
Stages	Relative quantification
Normal	0.5	1	1.5
AAH/AIS	2.2	1.3	2.5
MIA	2.6	1.3	3.8
IA	2.3	1.7	3.2

[truncated: 6 more sheets: Fig. S15b, Fig.S15c, Fig. S16, Fig. S17, Fig. S22, Fig. S23]
